# Supplementary material for: Venous thromboembolic events during warm autoimmune hemolytic anemia
Source: PLoS One. 2018 Nov 8;13(11):e0207218. doi: 10.1371/journal.pone.0207218 (PMC6224177; doi:10.1371/journal.pone.0207218)
Supplement: S1 Table — (XLSX) [file pone.0207218.s001.xlsx]

## Sheet: stats
Patient #	Sex	Age_diag	Primary/secondary wAIHA	associated disease	Follow-up (months)	Death	Cause of death	hemolysis duration (weeks)	VTE	platelet inhibitor	VKA	Indication of VKE	Clinical symptoms	dyspnea	fatigue	icterus	angina	Hb (g/dL)	MCV	reticulocytes (G/L)	leukocytes (G/L)	cause of leukocytosis	lymphocytes	platelets	CRP (mg/L)	fibrinogen (g/L)	haptoglobin (g/L)	LDH (UI/L)	Total bilirubin (µmol/L)	Free bilirubin	Creatinin	DAT	DAT_C3d	DAT_IgG	ANA	ANA level	ENA	CH50	low C3	low C4	bone marrow aspirate	anbormality on lymphoid lineage	CT Scan	splenomegaly	hepatomegaly	lymph nodes	steroids 0/1	steroid dosage (mg/kg)	NR to seroids
1	F	69.4247	1		24.8333	0		1	1	0	0		1	0	1	0	0	7.4	99.5	341	12.9	AIHA	1.93	165	3.4	2.5	0	1197	24	22	96	1	0	1	1	320	0	127	0	0	1		0				1	1
2	F	53.9233	1		61.9	0		53	1	0	0		1	1	1	1	0	5	89	137.1	26.6	acute respiratory failure	0.8	364	25.7	5	0	788	73	44	318	1	1	4	1	320	0	222	0	0	1		1	0	1	0	1	2
3	F	80.7397	1		20.2333	1	stroke	1	1	0	0		1	1	1	1	0	8.2	109.3	430.2	11.9	AIHA	2.023	288	2	2.2	0	561	68.3	38	70	1	3	3	1	160					0		1	0	1	0	1	2
4	F	49.9918	1		23.3	0		4	0	0	0		1	0	1	0	0	7.2	109	612	11.5	AIHA	3.68	442	7.1	-	0	592	49	42	60	1	0	3	1	640	0	132	0	0	0		0				1	2
5	M	76.0795	1		0.933333	0		1	0	0	1	atrial fibrillation	1	1	1	0	0	6.8	90	143	7.7		1.41	217	9.6	4.5	0.25	301	15		201	1	0	1	0	640	0	132	0	0	1		1	0	0	0	1	1.5	1
6	M	44.1068	2	SLE	64.9333	0		4	0	0	0		1	1	1	0	0	8.5	115.8	205.8	3.9		1.01	194	2	-	0	292	38	31	95	1	4	3	1	320		79	0	1	0		1	0	0	0	1	1
7	F	46.0575	1	CVID	162.333	0		250	0	1	0		1	0	1	0	0	6.4	100.1	224.1	6.6		0.99	431	3.4	4.6	0	799	28	28	64	1	1	3	1	0	0				0		1	0	0	0	1	1
8	F	29.8575	1		104.533	0		22	0	0	0		0	0	0	0	0	9.9	98	157.5	6.4		0.79	243	-	-	0	417	29	23	46	1	2	3	1	80					0		0				1	1
9	F	40.3342	1		29.4667	0		4	0	0	0		1	0	1	0	0	8.6	94	182	4.8		1.14	223	6.7	3.2	0	222	36	30	48	1	3	2	3	0	0		0	0	0		1	1	1	0	1	1
10	F	56.4575	1		123.767	0		30	0	0	0							9.5	101.6	262	5.9		1.34	326	2.6	2.3	0	1105	42	41	62	1	1	3	1	320	0	92	0	0	1		0				1	2
11	F	30.0932	2	CMV	76.2333	0		5	0	0	0		1	0	1	0	0	6.6	92	217	3.4		0.85	165	10.7	-	0	808	27	27	73	1	4	3	1	640	0		0	0	1		0				1	1
12	M	22.0301	2	IIM / DM	50.7	0		25	1	0	0		0	0	0	0	0	12.3	93.1	236.5	26.2	AIHA	0.25	102	10.7	2.7	0	13916	32	32	92	1	0	1	0						0		0				0
13	F	43.337	1		81.6667	0		104	0	0	1	VTE	1	0	1	0	0	7.3	123	353.9	10.1	AIHA	2.68	402	8.2	-	0	202	20	15	52	1	0	4	1	80	0	155	0	0	0		1	0	0	0	1	1.5
14	F	64.0932	2	CLL stade A	37.8	0		0.5	0	0	0		1	1	1	0	0	5.7	110	328.6	13	AIHA	3.79	369	2	3.2	0	529	33	26	65	1	1	3	0		0				0		1	0	0	0	1	1
15	M	72.8493	2	CLL stade A	64.3	0		4	0	0	0		0	0	0	0	0	9.9	90.6	183.1	75.8	CLL	70.47	190	4.8	-	0	470	22	34	99	1	2	4	1	0	0				0		0				1	1.5
16	M	24.2904	1		9.23333	0		0.5	0	0	0		1	0	1	1	0	5.1	95.5	12	6.5		0.42	111	209	4.3	0	774	194	171	112	1	0	2	0		0	53.74	0	1	1		1	0	0	0	1	2
17	M	75.3973	1		10.1333	1	infection	3	0	0	1	atrial fibrillation	1	1	1	0	0	5.6	82.6	86.2	5.8		0.43	393	32	4.5	0	293	31	35	77	1	2	2	0		0	64.12	0	0	1		1	0	0	0	1	1.5	1
18	F	24.7178	2	SLE	17.2667	0		3	0	0	0		1	0	1	0	0	7.2	111.1	154	3.8		0.53	295	4.9	3.9	0	379	37	33	51	1	4	4	1	1280	Sm	28.4	0	1	0		1	1	0	0	1	1
19	F	83.6356	1		17.2667	0		0.5	0	0	0		1	1	1	0	0	8.6	111.4	324.5	7.3		1.28	368	-	-	0	836	42	34	67	1	0	1	1	80	0	78.92	0	0	0		1	0	0	0	1	2
20	F	79.8877	1		29.4333	0			0	1	0		1	1	1	0	0	8.4	95	140	5.4		1.44	255	12.5	4	0	327	33		78	1	0	3	1	40	0	77.99	0	0	1		1	0	0	0	0
21	M	41.0767	2	SLE	17.2667	0		4	0	0	0		1	1	1	0	0	6.6	90.6	41	25.6	infection	2.02	181	231	5.4	0	630	12		133	1	1	1	1	1280	SmRNP	45.37	1	0	1		0				1	1
22	F	46.811	1		8.16667	0		4	0	0	0		1	1	1	0	0	5.1	96	140.9	2.6		0.3	133	29	-	0	592	46	38	53	1	1	3	1	160	0				1		1	1	0	0	1	2
23	F	67.9205	1		3.06667	0		>2	0	0	0		1	1	1	1	0	5.4	124.8	424.2	10		1.88	241	35.9	-	0	1077	38	29	78	1	1	3	1	160	0	44.23	0	0	1		1	0	0	0	1	1.5
24	M	79.5534	1		4	0		2	0	0	0		1	0	1	0	0	6.4	114.6	236.5	10.1	AIHA	2.51	273	11.6	4.4	0	443	35	28	82	1	3	3	1	80	0	56.53	0	0	1		1	0	0	0	1	1
25	F	49.1315	1	EVANS	17.2333	0		2	0	0	0		1	0	1	0	0	7.8	103.7	272.5	6		1.48	383	2	2.7	0	372	39	31	46	1	0	3	1	160					1		1	0	0	0	1	1
26	M	66.3425	1		18.2	0		100	0	1	0		0	0	0	0	0	10.6	89.2	119.3	8.2		3.4	256	10	-	0	704	16		138	1	0	1	1	320	0	67.42	0	0	1		1	0	0	0	1	1	1
27	M	21.0986	2	CVID	3.26667	0		0.5	0	0	0		1	1	1	0	0	7.9	112.7	558	7.8		2.82	282	2	2.2	0	701	52	50	77	1	2	0	1	0	0	133	0	0	0		0				1	1
28	F	18.7479	2	EBV	2.13333	0		<4	0	0	0		1	0	1	0	0	12.1	93.4	79	12.8	infection	2.58	159	24.2	4.6	0	777	38	18	101	1	0	1	1	80	0				0		0				0
29	F	82.6685	1		2.6	0		4	1	1	0		1	1	1	0	0	7.3	110	288	8.3		2.8	382	23.7	4.3	0	500	51	41	98	1	0	1	1	0	0				0		0				1	1
30	M	32.0658	1	EVANS	92.4	0		52	1	0	0		1	1	1	0	0	5.4	104	313.6	16.1	AIHA	2.57	406	59.5	5	0	1425	48	48	62	1	2	3	1	80	0				1		1	0	0	1	1	2
31	M	63.4384	1		3.6	0		ND	1	0	0		1	0	0	1	0	4.9	138	487.4	8.6		2.15	219	8	-	0	748	66	113	67	1	0	4	1	160	0	73.56	0	0	1		1	1	0	0	1	1
32	F	41.7151	1		28.4	0		130	1	0	0		1	0	1	1	0	8.9	95.7	224.6	18.1	AIHA	2.67	353	-	-	0		85	47	70	1	1	4	1	160	0		0	0	1		1	0	0	0	1	2	1
33	F	79.7014	2	low grade NHL	60.8667	0		1	0	0	0		1	0	1	0	0	6.8	118.2	363	30.7	NHL	23.33	197	5	2	0	191	11	88	54	1	1	1	1	0	0				0		1	0	0	0	1	2
34	M	67.4329	2	CLL stade A	112.867	0		13.5	0	0	0		1	0	1	0	0	9.3	112.1	226.9	25.1	CLL	11.79	425	-	-	0	342	31	22	97	1	1	3	1	0							1	0	0	1	1	2	1
35	M	71.5205	2	CLL stade C	29.4333	1	infection	17	0	0	0		1	0	1	0	0	5.1	120	211.1	10.9	CLL	8.65	83	55.2	-	0	305	77	71	64	1	2	3	1	0					1	1	1	0	1	1	1	1	1
36	M	63.5205	2	low grade NHL	89.3	0		6	0	1	0		1	1	1	1	0	3.5	103.8	129	5.4		0.96	152	-	-	0	131	39	32	81	1	2	3	1	0			1	1	1	1	1	1	1	0	1	1
37	M	53.9151	2	cryoglobulinemia, HCV	30.6667	0		156	1	0	0		1	0	1	0	0	5.6	140	287.9	10.4	AIHA	1.77	237	2	3.4	0	792	40	30	75	1	2	3	1	1280	0	47.2	1	0	0	1	1	1	1	1	1	1	1
38	F	67.5178	2	T cell lymphoma	75.1333	1	not known	ND	0	0	1	atrial fibrillation	0	0	0	0	0	10.9	107.7	61	7.4		1.7	195	1	-	0	829	25	25	72	1			1	80	0				1	1	1	0	0	0	1	1
39	F	77.1671	2	MDS	14.2	0		116	0	0	1	VTE	1	0	1	0	0	9.8	94.3	110.2	6		1.18	98	22.1	4.5	0	264	17		86	1	1	2	1	320	0				1		1	1	0	1	1	2
40	M	73.5014	2	T cell lymphoma	5.1	0		12	0	0	0							6.8	91.5	123	7.9		0.15	228	-	7.4	0	454	32	22	95	1	1	3	1	0					0		0				1	1
41	M	79.0247	2	MPN	63.9333	1	hemmorrhage	108	0	0	1	atrial fibrillation	1	0	1	0	0	8	104	128.5	7.3		0.99	283	-	-	0	303	7		160	1	0	1	1	160	0				0		1	1	0	0	1	1	1
42	M	64.7918	2	MDS	45.6667	0		6	0	1	0		1	0	1	0	0	6.3	99.5	53.1	2.6		0.45	85	7	2	0	232	21	15	57	1	0	1	1	80	0				0		1	0	0	0	1	2
43	M	92.011	2	CLL stade A	23.3	1	infection	12	0	1	0		1	1	1	0	0	8.6	106.7	153.4	4.9		1.81	112	-	2.3	0	285	34	41	100	1			0						0		1	0	0	0	1	2
44	M	79.389	2	CLL stade C	43.8333	1	infection	2	0	0	1	VTE	1	0	1	0	0	4.3	113.4	0.4	18.6	infection	11.63	72	122	4.8	0	469	9		78	1	1	1	1	0					1	1	1	0	0	0	1	2
45	F	82.726	2	low grade NHL	33.4333	0		4	0	0	0		1	0	1	0	0	9.1	91.5	4.3	9.2		3.41	278	14.4	-	0	701	20	16	58	1	1	3	1						1	1	1	0	0	0	1	1
46	M	85.4849	2	low grade NHL	4.8	1	infection	4	1	0	0		1	0	1	0	0	7.4	99.1	76	2.1		0.43	55	26.4	2.5	0	200	32	32	59	1	0	1	0			46.49	1	1	1		1	1	0	0	1	2
47	M	75.7836	2	low grade NHL	17.2	0		1.5	1	0	1	atrial fibrillation	1	0	1	0	0	7	92.7	147	10.1	AIHA	1.18	283	11.1	4.4	0	246	12		122	1	4	1	1	80		48.76	1	0	1		1	0	0	1	1	2	1
48	M	57.8712	2	low grade NHL	10.1333	0		32	0	0	0		1	0	1	0	0	6.3	98.5	164.2	2.4		0.83	117	15.9	-	0	703	48	39	66	1	0	3	1	329	0	0	0	1	1		1	1	0	0	1	1
[truncated: 62 more columns]
